# Supplementary material for: The Occurrence and Meta-Analysis of Investigations on Sarcocystis Infection among Ruminants (Ruminantia) in Mainland China
Source: Animals (Basel). 2022 Dec 30;13(1):149. doi: 10.3390/ani13010149 (PMC9817671; doi:10.3390/ani13010149)
Supplement: Supplementary file 1 [file animals-13-00149-s001.zip]

Archive with 7 entries (7 files):
- Figure S1.tiff
- Figure S2.tif
- Figure S3.tif
- Figure S4.tif
- Figure S5.tif
- Figure S6.tif
- Table S1.pdf
